# Supplementary material for: Structural Dynamics of the Bacillus subtilis MntR Transcription Factor Is Locked by Mn2+ Binding
Source: Int J Mol Sci. 2023 Jan 4;24(2):957. doi: 10.3390/ijms24020957 (PMC9861239; doi:10.3390/ijms24020957)
Supplement: Supplementary file 1 [file ijms-24-00957-s001.zip]

Archive with 1 entries (1 files):
- ijms-2029078-supplementary.pdf
